# Supplementary material for: Severe cardiogenic shock and cardiac arrest due to fulminant cardiac sarcoidosis: a case report
Source: BMC Cardiovasc Disord. 2023 May 1;23:225. doi: 10.1186/s12872-023-03238-3 (PMC10150484; doi:10.1186/s12872-023-03238-3)
Supplement: Supplementary file 2 — Additional file 2. [file 12872_2023_3238_MOESM2_ESM.zip]

Archive with 2 entries (2 files):
- Media1R5.mp4
- Media2R5.mp4
